# Supplementary material for: Expression, purification, and characterisation of human soluble Epoxide Hydrolase (hsEH) and of its functional C-terminal domain
Source: Protein Expr Purif. 2019 Jan;153:105–13. doi: 10.1016/j.pep.2018.09.001 (PMC6189638; doi:10.1016/j.pep.2018.09.001)
Supplement: Data Profile [file mmc1.xml]

<?xml version="1.0" encoding="UTF-8" standalone="no"?><data:data><datasets><author>sasi.conte@kcl.ac.uk</author><type>0</type><dataset><value>1</value><reason>Data will be made available on request</reason><comments/></dataset></datasets></data:data>
